# Supplementary material for: Long-Term Results with Everolimus in Advanced Hormone Receptor Positive Breast Cancer in a Multicenter National Real-World Observational Study
Source: Cancers (Basel). 2023 Feb 13;15(4):1191. doi: 10.3390/cancers15041191 (PMC9954606; doi:10.3390/cancers15041191)
Supplement: Supplementary file 1 [file cancers-15-01191-s001.zip]

Archive with 1 entries (1 files):
- cancers-2121345-supplementary.pdf
